# Supplementary material for: Comparison of the GLIM, ESPEN and ICD-10 Criteria to Diagnose Malnutrition and Predict 30-Day Outcomes: An Observational Study in an Oncology Population
Source: Nutrients. 2021 Jul 28;13(8):2602. doi: 10.3390/nu13082602 (PMC8402162; doi:10.3390/nu13082602)
Supplement: Supplementary file 1 [file nutrients-13-02602-s001.zip]

Archive with 1 entries (1 files):
- nutrients-1299723-supplementary.pdf
